# Supplementary material for: The association between endometriosis and risk of endometrial cancer and breast cancer: a meta-analysis
Source: BMC Womens Health. 2022 Nov 18;22:455. doi: 10.1186/s12905-022-02028-x (PMC9673303; doi:10.1186/s12905-022-02028-x)
Supplement: Supplementary file 1 — Additional file 1. Supplementary files NO.1 Basic characteristics and quality evaluation. [file 12905_2022_2028_MOESM1_ESM.xlsx]

## Sheet: Sheet1
Supplementary files NO.1 Basic characteristics and quality evaluation
	Study ,publication year and country	Study type	follow up time	Average age of baseline (years)	Sample size of the study	Endometriosis assessment	Age at diagnosis of endometriosis (years)	Cancer ascertainment	Adjusted RR(95%CI)	Adjustments	The way of information collection	NOS score
NO.10	Kyung Jin Eoh,2021,Korean	cohort study	NA	endometriosis cohort:40.4±8.4 control:44.0±17.0	263273	ICD code	≥20	ICD code	endometrial cancer:4.59 (3.56-5.91) breast cancer:1.44 (1.31-1.58)	Adjusted for age, insurance type, and comorbidities (diabetes, hypertension, hyperlipidemia, chronic obstructive pulmonary disease, chronic kidney disease, liver cirrhosis, and heart）	database	7	This retrospective, nationwide, population-based cohort study	癌症未分型，内异症未分级
NO.29	Fanghua Shen,2020,China	case- control study	-	NA	876	medical records	all ages	medical records	endometrial cancer:0.36 (0.094-1.381)	Adjusted by age at diagnosis and parity	database	6	case-control study	癌症未分型，内异症未分级
NO.39	Frida E. Lundberg,2019,Sweden	cohort study	control cohort: 23.4 years infertile cohort: 25.8 years (medium follow-up time)	NA	2882847	ICD code	all ages	ICD code	endometrial cancer:0.94 (0.76-1.17) breast cancer: 1.02 (0.96-1.07)	EC: Adjusted for age, calendar time, education level, country of birth, parity and age at first birth, salpingectomy and bilateral oophorectomy BC: Adjusted for age, calendar time, education level, country of birth, parity and age at first birth, salpingectomy, hysterectomy and bilateral oophorectomy	database	6	nationwide population‑based study	癌症未分型，内异症未分级
NO.15	Hsing-Chi Hsu,2019,China	cohort study	NA	nurses cohort:34.0±7.66 control:34.0±7.74	178870	ICD code	>20 years	ICD code	breast cancer:0.62(0.22-1.78)	Adjust for study cohort, age, and comorbidities with significant crude HR (cradiovascular disease and diabetes mellitus)	database	7	Population-Based Cohort（prospective）	癌症未分型，内异症未分级	选取护士队列
NO.37	Liisu Saavalainen,2018,Finland	cohort study	16.8 years (medium follow-up time)	endometriosis cohort:36.4±？	49933	surgery	10-60	ICD code	breast cancer:0.99 (0.94-1.03)	-	database	4	prospective cohort study	breast cancer(SIR): ovarian ebdonetriosis:0.97(0.91-1.04) peritoneal endometriosis:1.01(0.93-1.08) deep infiltrating endometriosis:0.96(0.68-1.32)
NO.31	Eric S. Surrey,2018,American	cohort study	NA	endometriosis cohort:36.5±8.2 control:36.4±8.4	134805	ICD code	18-49	ICD code	endometrial cancer:2.4 (1.6-3.8) breast cancer:1.4 (1.1-1.7)	Adjust for age,state, and insurance type. Models also controlled for 15 Charlson–Deyo comorbidities measured during year before index date	database	8	Retrospective Matched Cohort Study	癌症未分型，内异症未分级
NO.34	Carrie L Williams,2018,UK	cohort study	8.8years (medium follow-up time)	endometriosis cohort:34.5±4.8	225786	patient reported and clinic reported information	all ages	ICD code	endometrial cancer:0.75 (0.35-1.43) breast cancer:0.98 (0.86-1.12)	-	database	4	population based, data linkage cohort study	invasive breast cancer:0.95(0.82-1.10) in situ breast cancer:1,25(0.81-1.83) 内异症未分级
NO.42	Chih-Ching Yeh,2018.China	cohort study	NA	NA	120582	ICD code	all ages	ICD code	endometrial cancer:1.89 (1.07-3.35) breast cancer:0.99 (0.80-1.23)	Adjusted for the birth year and geographicregion, occupation, urbanization, monthly income, comorbidity	database	6	population-based historical cohort study	癌症未分型，内异症未分级
NO.33	Leslie V . Farland,2017,American	cohort study	24 years	endometriosis cohort:35.6±4.2 control:34.3±4.7	16325	laparoscopy or laparotom	25-42	medical records	breast cancer:0.96(0.88-1.06)	Adjust for age ,calendar time ,family history of breast cancer, age at menarche, body mass index, body mass index at age 18 years, smoking, biopsy confirmed benign breast disease, alcohol intake, recent health seeking behavior, birth weight, parity +age at first birth, breastfeeding,oral contraceptive	questionaire	7	prospective cohort study	ER+/PR+:1.00(0.87-1.14) ER+/PR-:1.90(1.44-2.50) ER-/PR-:0.90(0.67-1.12) 内异症未分级	激素依赖性
NO.28	L Saraswat,2017,UK	cohort study	29 years	endometriosis cohort:32.1±7.3 general population cohort:32.1±7.3	281937	laparoscopy or laparotom	all ages	ICD code	endometrial cancer:1.14 (0.57-2.28) breast cancer:1.28 (1.06-1.54)	Adjust for age, socio-economic status and duration of follow up	database	6	national cohort study(prospective)	癌症未分型，内异症未分级
NO.22	Elizabeth M. Poole,2017,America	cohort study	18 years	endometriosis cohort:44.5±4.5 control:44.5±4.6 ( at midpoint of follow-up)	107721	self-report	all ages	medical records	endometrial cancer:0.74 (0.39-1.42)	Adjusted for BMI, parity, duration of post-menopausal hormones (by type), age at menopause, age at menarche, menstrual irregularity, infertility history, and duration of oral contraceptive use	questionaire	7	prospective cohort	癌症未分型，内异症未分级
NO.24	Julie Brøchner Mogensen,2016,Denmark	cohort study	642403 person-years	NA	45790	clinical diagnoses	25-49	ICD code	endometrial cancer:2.13 (1.77-2.55) breast cancer:1.05 (1.00-1.11)	_	database	6	nationwide cohort study	endometrial cancer: type1:1.54(1.20-1.96) type2:1.06(0.28-2.71) breast cancer: ductal:1.04(0.97-1.10) lobular:1.14(0.98-1.33) 内异症无分级	激素依赖性
NO.40	Hann-Chin Yu,2015,China	cohort study	10 years	_	139392	ICD code	all ages	ICD code	endometrial cancer:2.83 (1.49-5.35)	Adjusted HRs were adjusted for patients’ age, urbanization level, monthly income, geographic region, hypertension, hyperlipidemia,obesity, and diabetes mellitus	database	8	A Nationwide Population-Based Retrospective Cohort Study	癌症未分型，内异症未分级
NO.35	Victor C. Kok,2015,China	cohort study	endometriosis cohort:9842 patients-years control cohort:36274 person-years	_	11330	ICD code	>20	ICD code	endometrial cancer:4.05 (1.20-13.66) breast cancer:1.15 (0.61-2.15)	Adjusted for age group, diabetes mellitus, chronic kidney disease, liver cirrhosis, rheumatoid arthritis, and use of medroxyprogesterone acetate, norethindrone acetate, danazol, and GnRH agonist	database	8	A Population-Based Study	癌症未分型，内异症未分级
NO.5	Stefanie Burghaus,2015,German	case- control study	-	endometrial cancer cases:65.6±10.5 controls：60.9±9.3	1305	self-report	all ages	histopathology reports	endometrial cancer:2.63 (1.28-5.41)	Adjusted for age,BMI,oral contraceptive use,pregnancies	questionnaire	6	hospital-based case–control study	癌症未分型，内异症未分级
NO.9	Shu-Chun Chuang,2015，China	case- control study	-	-	24420	ICD code	all ages	ICD code	breast cancer:1.44 (1.15-1.80)	Adjusted for occupation, screen tests (never, once, and twice or above), and average ambulatory visit per year	database	6	A Nationwide Population-Based Study	癌症未分型，内异症未分级
NO.36	Louise A. Brinton,2014,American	cohort study	30.0 yeas (medium follow-up time)	_	12193	self-report	all ages	self-report and medical records	breast cancer:1.12 (0.93-1.35)	Adjusted for study site, calendar year of first infertility evaluation and gravidity at first clinic visit	database and questionnaire	4	prospective cohort study	癌症未分型，内异症未分级
NO.41	Jaime L. Matta.2013,American	case- control study	-	breast cancer cases:56.3±？ controls:52.1±？	991	self-report	all ages	histopathology reports	breast cancer:0.5 (0.30-0.90)	Adjusted by age, BMI, family history of breast cancer, menopause, alcohol use, smoking, multivitamin use, marital status, and saturated fat consumption	questionnaire	7	case-control study	癌症未分型，内异症未分级
NO.25	Luisa Morales,2013,Puerto Rico	case- control study	-	breast cancer cases:56.4±12.6 controls：52.3±12.5	1126	self-report	all ages	histopathology reports	breast cancer:0.61 (0.30-1.00)	Adjusted by age, BMI, family history of breast cancer, menopause, number of children, alcohol use, smoking, vitamin use	questionnaire	4	case-control study	癌症未分型，内异症未分级
NO.27	Ingrid J. Rowlands,2011，Australia	case- control study	-	endometrial cancer cases：61.29±9.5 controls：60.83±9.8	2938	self-report	all ages	histopathology reports	endometrial cancer:1.47 (1.00-2.17)	Adjusted for age (in years), age at menarche (in years), parous (no, yes), duration of OC use (never, b 60 months; ≥60 months), HRT use (≥ 3 months,< 3 months), smoking (ever, never), BMI (kg/m2)	questionnaire	6	case- control study	内异症未分级 type1:1,48(0.98-2.23) type2:1.44(0.80-2.59)
NO.38	Hazel B. Nichols,2011,American	case- control study	-	breast cancer cases:66.2±7.4 controls:65.0±7.5	10046	self-report	all ages	medical records	breast cancer:0.99 (0.80-1.21)	Adjusted for age, US state, age at menarche, duration of oral contraceptive use, parity, age at first birth, age at menopause, postmenopausal hormone use, body mass index, mammography screening, and family history of breast cancer	telephone interview	7	case- control study	癌症未分型，内异症未分级
				年龄为基线时的平均年龄
			NA:information not availabl

## Sheet: Sheet2
	Study, publication year and country	Study type	Average age （mean±SD）	Sample size	Endometriosis assessment	Cancer ascertainment	Adjusted RR(95%CI)	Adjustments	The way of information collection	NOS score
	Kyung Jin Eoh,2021, Korean	cohort study	endometriosis cohort: 40.4±8.4 control: 44.0±17.0	263273	clinical diagnoses	ICD code	endometrial cancer: 4.59 (3.56-5.91) breast cancer: 1.44 (1.31-1.58)	Adjusted for age, insurance type, and comorbidities (diabetes, hypertension, hyperlipidemia, chronic obstructive pulmonary disease, chronic kidney disease, liver cirrhosis, and heart）	database	7
	Fanghua Shen,2020, China	case- control study	endometrial cancer cases: 54（29-85） controls:41（19-85）	768	medical records	medical records	endometrial cancer: 0.36 (0.09-1.38)	Adjusted by age at diagnosis and parity	database	6
	Hsing-Chi Hsu,2019, China	cohort study	nurses cohort: 34.0±7.66 other hospital employee cohort: 34.1±7.52 control:34.0±7.74	5576	ICD code	ICD code	breast cancer: 0.62(0.22-1.78)	Adjust for study cohort, age, and comorbidities with significant crude HR (cHR)	database	7	选取护士队列
	Frida E. Lundberg,2019, Sweden	cohort study	_	2882847	ICD code	ICD code	endometrial cancer: 0.94 (0.76-1.17) breast cancer: 1.02 (0.96-1.07)	endometrial cancer: Adjusted for age, calendar time, education level, country of birth, parity and age at first birth, salpingectomy and bilateral oophorectomy breast cancer: Adjusted for age, calendar time, education level, country of birth, parity and age at first birth, salpingectomy, hysterectomy and bilateral oophorectomy	database	6
	Liisu Saavalainen, 2018,Finland	cohort study	_	49933	surgery	ICD code	breast cancer: 0.99 (0.94-1.03)	-	database	4
	Chih-Ching Yeh,2018. China	cohort study	_	120582	ICD code	ICD code	endometrial cancer: 1.89 (1.07-3.35) breast cancer: 0.99 (0.80-1.23)	Adjusted for the birth year and geographic region,occupation,urbanization,monthly income,comorbidity(chronic obstructive pulmonary disease, hypertension, hyperlipidemia,coronary artery disease,chronic renal disease,pelvic inflammatory disease)	database	6
	Eric S. Surrey,2018, American	cohort study	endometriosis cohort: 36.5±8.2 control:36.4±8.4	endometrial cancer cohort:134675 breast cancer cohort:133930	ICD code	ICD code	endometrial cancer: 2.4 (1.6-3.8) breast cancer: 1.4 (1.1-1.7)	Adjusted for age, state, insurance type. and comorbidities	database	8
	Carrie L Williams,2018,UK	cohort study	34.5±4.8	225786	patient reported and clinic reported information	ICD code	endometrial cancer: 0.75 (0.35-1.43) breast cancer: 0.98 (0.86-1.12)	-	database	4
	Elizabeth M. Poole,2017,America	cohort study	endometriosis cohort:44.5±4.5 control:44.5±4.6	97109	self-report	medical records	endometrial cancer: 0.74 (0.39-1.42)	Adjusted for BMI, parity, duration of post-menopausal hormones (by type), age at menopause, age at menarche, menstrual irregularity, infertility history, and duration of oral contraceptive use	questionaire	7
	Leslie V . Farland,2017, American	cohort study	endometriosis cohort:35.6±4.2 control:34.3±4.7	16325	laparoscopy or laparotom	medical records	breast cancer: 1.07 (0.97-1.17)	Adjusted for age ,calendar time ,family history of breast cancer, age at menarche, body mass index,body mass index at age 18 years,smoking, biopsy confirmed benign breast disease, alcohol intake, recent health seeking behavior, birth weight, parity + age at first birth, breastfeeding,oral contraceptive	questionaire	7
	L Saraswat, 2017,UK	cohort study	endometriosis cohort:32.1±7.3 unexposed cohort: negative laparoscopy cohort:30.8±8.5 laparoscopic sterilisation cohort:32.9±5.5 general population cohort: 32.1±7.3	281937	laparoscopy or laparotom	ICD code	endometrial cancer: 1.14 (0.57-2.28) breast cancer: 1.28 (1.06-1.54)	Adjust for age, socio-economic status and duration of follow up	database	6
	Julie Brøchner Mogensen, 2016,Denmark	cohort study	endometrial cancer cohort:59.0（P10=49.0,P90=69.1) breast cancer cohort:57.6（P10=44.9,P90=71.3)	endometrial cancer cohort: 45790 breast cancer cohort: 43784	clinical diagnoses	ICD code	endometrial cancer: 2.13 (1.77-2.55) breast cancer: 1.05 (1.00-1.11)	_	database	6
	Victor C. Kok,2015, China	cohort study	_	11330	ICD code	ICD code	endometrial cancer: 4.05 (1.20-13.66) breast cancer: 1.15 (0.61-2.15)	Adjusted for age group, diabetes mellitus, chronic kidney disease, liver cirrhosis, rheumatoid arthritis, and use of medroxy progesterone acetate, norethindrone acetate, danazol, and GnRH agonist	database	8
	Hann-Chin Yu,2015,China	cohort study	_	139392	ICD code	ICD code	endometrial cancer: 2.83 (1.49-5.35)	Adjusted for patients’ age, urbanization level, monthly income, geographic region, hypertension, hyperlipidemia,obesity, and diabetes mellitus.	database	8
	Stefanie Burghaus,2015,German	case- control study	endometrial cancer cases: 65.6±10.5 controls：60.9±9.3	1305	self-report	histopathology reports	endometrial cancer: 2.63 (1.28-5.41)	Adjusted for age,BMI,oral contraceptive use,pregnancies	questionnaire	6
	Shu-Chun Chuang，2015,China	case- control study	-	24420	ICD code	ICD code	breast cancer: 1.44 (1.15-1.80)	Adjusted for occupation, screen tests (never, once, and twice or above), and average ambulatory visit per year	database	6
	Louise A. Brinton,2014, American	cohort study	_	9892	self-report	self-report and medical records	breast cancer: 1.12 (0.93-1.35)	Adjustment for study site, calendar year of first infertility,evaluation and gravidity at first clinic visit,	database and questionnaire	4
	Luisa Morales 2013, Puerto Rican	case- control study	breast cancer cases:56.4±12.6 controls：52.3±12.5	1126	self-report	histopathology reports	breast cancer: 0.61 (0.3-1.0)	Adjusted for age, BMI, family history of breast cancer, menopause, number of children, alcohol use, smoking, vitamin use.	questionnaire	4
	Jaime L. Matta.2013, American	case- control study	breast cancer cases:56.3 controls:52.1	988	self-report	histopathology reports	breast cancer: 0.5 (0.3-0.9)	Adjusted by age, BMI, family history of breast cancer, menopause, alcohol use, smoking, multivitamin use, marital status, and saturated fat consumption	questionnaire	7
	Ingrid J. Rowlands, 2011，Australia	case- control study	endometrial cancer cases： 61.29±9.5 controls：60.83±9.8	2938	self-report	histopathology reports	endometrial cancer: 1.47 (1.00-2.17)	Adjusted for age, age at menarche, parous , duration of OC use, HRT use, smoking (ever, never), BMI	questionnaire	6
	Hazel B. Nichols,2011, American	case- control study	breast cancer cases:66.2±7.4 controls：65.0±7.5	10046	self-report	medical records	breast cancer :0.99 (0.80-1.21)	Adjusted for age, US state, age at menarche, duration of oral contraceptive use, parity, age at first birth, age at menopause, postmenopausal hormone use, body mass index,mammography screening, and family history of breast cancer	The telephone interview	7
	n=21
