# Supplementary material for: The association between endometriosis and risk of endometrial cancer and breast cancer: a meta-analysis
Source: BMC Womens Health. 2022 Nov 18;22:455. doi: 10.1186/s12905-022-02028-x (PMC9673303; doi:10.1186/s12905-022-02028-x)
Supplement: Supplementary file 3 — Additional file 3. Supplementary files NO.3 Stata analysis. [file 12905_2022_2028_MOESM3_ESM.xlsx]

## Sheet: 内异症与子宫内膜癌
Number	author,year,country	the way of information collection	average age（<50,≥50）#	studytype	endometriosis assessment	diagnosis of EC	NOS score	Adjustment for age	Adjustment for BMI	Adjustment for oral contraceptive use	Adjustment for pregnancies	Adjustment for smoking	RR(OR,RR,HR,SIR)	LCI	UCI	Adjusted factors	备注	# 年龄表示队列研究暴露组纳入时的基线平均年龄或者病例对照研究中病例组的平均年龄
NO.42	Chih-Ching Yeh,2018.China	database	＜50	cohort study	ICD	ICD	＜7	age	no	no	no	no	1.89	1.07	3.35	Adjusted for the birth year and geographic region,occupation,urbanization,monthly income,comorbidity(chronic obstructive pulmonary disease,hypertension,hyperlipidemia,coronary artery disease,chronic renal disease,pelvic inflammatory disease)
NO.40	Hann-Chin Yu,2015,China	database	＜50	cohort study	ICD	ICD	≥7	yes	no	no	no	no	2.83	1.49	5.35	Adjusted HRs were adjusted for patients’ age, urbanization level, monthly income, geographic region, hypertension, hyperlipidemia,obesity, and diabetes mellitus.
NO.39	Frida E. Lundberg,2019,Sweden	database	＜50	cohort study	ICD	ICD	＜7	yes	no	no	yes	no	0.94	0.76	1.17	EC: Adjusted for age, calendar time, education level, country of birth, parity and age at first birth, salpingectomy and bilateral oophorectomy
NO,35	Victor C. Kok,2015,China	database	＜50	cohort study	ICD编码	ICD编码	≥7	yes	no	yes	no	no	4.05	1.2	13.66	Model adjusted for age group, diabetes mellitus, chronic kidney disease, liver cirrhosis, rheumatoid arthritis, and use of medroxyprogesterone acetate, norethindrone acetate, danazol, and GnRH agonist
NO.34	Carrie L Williams,2018,UK	database	＜50	cohort study	patient reported and clinic reported	ICD编码	＜7	no	no	no	no	no	0.75	0.35	1.43	——	单臂队列研究
NO.5	Stefanie Burghaus,2015,German	questionnaire	≥50	case control study	self-report	histopathology reports	＜7	yes	yes	yes	yes	no	2.63	1.28	5.41	adjusted for age,BMI,oral contraceptive use,pregnancies
NO.27	Ingrid J. Rowlands,2011，Australia	questionnaire	≥50	case control study	self-report	histopathology reports	＜7	yes	yes	yes	yes	yes	1.47	1	2.17	adjusted for age (in years), age at menarche (in years), parous (no, yes), duration of OC use (never, <60 months; ≥60 months), HRT use (≥ 3 months, <3 months), smoking (ever, never), BMI (kg/m2)
NO.29	Fanghua Shen,2020,China	database	≥50	case control study	medical records	medical records	＜7	yes	no	no	yes	no	0.36	0.094	1.381	adjusted by age at diagnosis and parity
NO.10	Kyung Jin Eoh,2021,Korean	database	＜50	cohort study	clinical diagnoses	ICD	≥7	yes	no	no	no	no	4.59	3.56	5.91	Adjusted for age, insurance type, and comorbidities (diabetes, hypertension, hyperlipidemia, chronic obstructive pulmonary disease, chronic kidney disease, liver cirrhosis, and heart）
NO.22	Elizabeth M. Poole，2017，American	questionnaire	＜50	cohort study	self-report	medical records	≥7	yes	yes	yes	yes	no	0.74	0.39	1.42	adjusted for BMI, parity, duration of post-menopausal hormones (by type), age at menopause, age at menarche, menstrual irregularity, infertility history, and duration of oral contraceptive use
NO.24	Julie Brøchner Mogensen，2016，Denmark	database	≥50	cohort study	clinical diagnoses	ICD	＜7	no	no	no	no	no	2.13	1.77	2.55	——
NO.28	L Saraswat,2019,UK	database	＜50	cohort study	laparoscopy or laparotom	ICD	＜7	yes	no	no	no	no	1.14	0.57	2.28	adjust for age, socio-economic status and duration of follow up	General population
NO.31	Eric S. Surrey,2018,American	database	＜50	cohort study	ICD	ICD	≥7	yes	no	no	no	no	2.4	1.6	3.8	age,state, and insurance type. Models also controlled for 15 Charlson–Deyo comorbidities measured during year before index date:rheumatologic disease; diabetes (mild to moderate); diabetes with chronic complications; myocardial infarction;congestive h eart failure;peripheral vascular disease; cerebrovascular disease; dementia; chronic pulmonary disease; peptic ulcer disease; mild liver disease;he…

## Sheet: 内异症与子宫内膜癌 核对版
Supplementary files NO.3 Stata analysis
Number	author,year,country	the way of information collection	average age（<50,≥50）#	studytype	endometriosis assessment	diagnosis of EC	NOS score	Adjustment for age	Adjustment for BMI	Adjustment for oral contraceptive use	Adjustment for pregnancies	Adjustment for smoking	RR(OR,RR,HR,SIR)	LCI	UCI	Adjusted factors	备注	# 年龄表示队列研究暴露组纳入时的基线平均年龄或者病例对照研究中病例组的平均年龄
NO.10	Kyung Jin Eoh,2021,Korean	database	＜50	cohort study	ICD code	ICD code	≥7	yes	no	no	no	no	4.59	3.56	5.91	Adjusted for age, insurance type, and comorbidities (diabetes, hypertension, hyperlipidemia, chronic obstructive pulmonary disease, chronic kidney disease, liver cirrhosis, and heart）
NO.29	Fanghua Shen,2020,China	database	≥50	case control study	other	other	＜7	yes	no	no	yes	no	0.36	0.094	1.381	adjusted by age at diagnosis and parity
NO.39	Frida E. Lundberg,2019,Sweden	database	＜50	cohort study	ICD code	ICD code	＜7	yes	no	no	yes	no	0.94	0.76	1.17	EC: Adjusted for age, calendar time, education level, country of birth, parity and age at first birth, salpingectomy and bilateral oophorectomy
NO.42	Chih-Ching Yeh,2018.China	database	＜50	cohort study	ICD code	ICD code	＜7	yes	no	no	no	no	1.89	1.07	3.35	Adjusted for the birth year and geographic region,occupation,urbanization,monthly income,comorbidity(chronic obstructive pulmonary disease,hypertension,hyperlipidemia,coronary artery disease,chronic renal disease,pelvic inflammatory disease)
NO.34	Carrie L Williams,2018,UK	database	＜50	cohort study	other	ICD code	＜7	no	no	no	no	no	0.75	0.35	1.43	——	单臂队列研究
NO.31	Eric S. Surrey,2018,American	database	＜50	cohort study	ICD code	ICD code	≥7	yes	no	no	no	no	2.4	1.6	3.8	age,state, and insurance type. Models also controlled for 15 Charlson–Deyo comorbidities measured during year before index date:rheumatologic disease; diabetes (mild to moderate); diabetes with chronic complications; myocardial infarction;congestive h eart failure;peripheral vascular disease; cerebrovascular disease; dementia; chronic pulmonary disease; peptic ulcer disease; mild liver disease;he…
NO.28	L Saraswat,2017,UK	database	＜50	cohort study	surgery	ICD code	＜7	yes	no	no	no	no	1.14	0.57	2.28	adjust for age, socio-economic status and duration of follow up	General population
NO.22	Elizabeth M. Poole,2017,American	questionnaire	＜50	cohort study	self-report	other	≥7	yes	yes	yes	yes	no	0.74	0.39	1.42	adjusted for BMI, parity, duration of post-menopausal hormones (by type), age at menopause, age at menarche, menstrual irregularity, infertility history, and duration of oral contraceptive use
NO.24	Julie Brøchner Mogensen,2016,Denmark	database	≥50	cohort study	other	ICD code	＜7	no	no	no	no	no	2.13	1.77	2.55	——
NO.40	Hann-Chin Yu,2015,China	database	＜50	cohort study	ICD code	ICD code	≥7	yes	no	no	no	no	2.83	1.49	5.35	Adjusted HRs were adjusted for patients’ age, urbanization level, monthly income, geographic region, hypertension, hyperlipidemia,obesity, and diabetes mellitus.
NO,35	Victor C. Kok,2015,China	database	＜50	cohort study	ICD code	ICD code	≥7	yes	no	yes	no	no	4.05	1.2	13.66	Model adjusted for age group, diabetes mellitus, chronic kidney disease, liver cirrhosis, rheumatoid arthritis, and use of medroxyprogesterone acetate, norethindrone acetate, danazol, and GnRH agonist
NO.5	Stefanie Burghaus,2015,German	questionnaire	≥50	case control study	self-report	histopathology reports	＜7	yes	yes	yes	yes	no	2.63	1.28	5.41	adjusted for age,BMI,oral contraceptive use,pregnancies
NO.27	Ingrid J. Rowlands,2011,Australia	questionnaire	≥50	case control study	self-report	histopathology reports	＜7	yes	yes	yes	yes	yes	1.47	1	2.17	adjusted for age (in years), age at menarche (in years), parous (no, yes), duration of OC use (never, <60 months; ≥60 months), HRT use (≥ 3 months, <3 months), smoking (ever, never), BMI (kg/m2)

## Sheet: 内异症与乳腺癌
Number	author,year,country	the way of information collection	average age（<50,≥50）	studytype	endometriosis assessment	diagnosis of BC	NOS score	Adjustment for age	Adjustment for BMI	Adjustment for oral contraceptive use	Adjustment for pregnancies	Adjustment for smoking	Adjustment for family history of breast cancer	RR(OR,RR,HR,SIR)	LCI	UCI	Adjusted factors	备注
NO.36	Louise A. Brinton,2014,American	database and questionnaire	＜50	cohort study	self-report	self-report and medical records	＜7	no	no	no	no	no	no	1.12	0.93	1.35	adjustment for study site, calendar year of first infertility evaluation and gravidity（怀孕率） at first clinic visit,
NO,35	Victor C. Kok,2015,China	database	＜50	cohort study	ICD编码	ICD	≥7	yes	no	yes	no	no	no	1.15	0.61	2.15	Model adjusted for age group, diabetes mellitus, chronic kidney disease, liver cirrhosis, rheumatoid arthritis, and use of medroxyprogesterone acetate, norethindrone acetate, danazol, and GnRH agonist
NO,38	Hazel B. Nichols,2011,American	The telephone interview	≥50	case control study	self-report	medical records（癌症登记册）	≥7	yes	yes	yes	yes	no	yes	0.99	0.8	1.21	adjusted for age, US state, age at menarche, duration of oral contraceptive use, parity, age at first birth, age at menopause, postmenopausal hormone use, body mass index, mammography screening, and family history of breast cancer.
NO.10	Kyung Jin Eoh,2021,Korean	database	＜50	cohort study	clinical diagnoses	ICD	≥7	yes	no	no	no	no	no	1.44	1.31	1.58	Adjusted for age, insurance type, and comorbidities (diabetes, hypertension, hyperlipidemia, chronic obstructive pulmonary disease, chronic kidney disease, liver cirrhosis, and heart）
NO.15	Hsing-Chi Hsu,2019,China	database	＜50	cohort study	ICD	ICD	≥7	yes	no	no	no	no	no	1.28	1.19	1.37	The adjusted HR (aHR) was estimated using multivariable regression analysis by including study cohort, age, and comorbidities with significant crude HR (cHR)	nurrtse cohort
NO.15	Hsing-Chi Hsu,2020,China	database	＜50	cohort study	ICD	ICD	≥7	yes	no	no	no	no	no	1.13	1.02	1.25	The adjusted HR (aHR) was estimated using multivariable regression analysis by including study cohort, age, and comorbidities with significant crude HR (cHR)	hospital emplyee cohort
NO.24	Julie Brøchner Mogensen，2016，Denmark	database	≥50	cohort study	clinical diagnoses	ICD	＜7	no	no	no	no	no	no	1.05	1	1.11	——
NO.25	Luisa Morales，2013，Puerto Rico	questionnaire	≥50	case control study	self-report	histopathology reports	＜7	yes	yes	no	no	yes	yes	0.61	0.3	1	Adjusted by age, BMI, family history of breast cancer, menopause, number of children, alcohol use, smoking, vitamin use.
NO.28	L Saraswat,2017,UK	database	＜50	cohort study	laparoscopy or laparotom	ICD	＜7	yes	no	no	no	no	no	1.28	1.06	1.54	adjust for age, socio-economic status and duration of follow up	General population
NO.31	Eric S. Surrey,2018,American	database	＜50	cohort study	ICD	ICD	≥7	yes	no	no	no	no	no	1.4	1.1	1.7	age,state, and insurance type. Models also controlled for 15 Charlson–Deyo comorbidities measured during year before index date:rheumatologic disease; diabetes (mild to moderate); diabetes with chronic complications; myocardial infarction;congestive h eart failure;peripheral vascular disease; cerebrovascular disease; dementia; chronic pulmonary disease; peptic ulcer disease; mild liver disease;he…
NO.33	Leslie V . Farland,2017,American	questionnaire	＜50	cohort study	laparoscopy or laparotom	medical records	≥7	yes	yes	yes	yes	yes	yes	0.96	0.88	1.06	age,canlendar time+family history of breast cancer, age at menarche, body mass index,‡ body mass index at age 18 years,‡ smoking, biopsy confirmed benign breast disease, alcohol intake, recent health seeking behavior, birth weight, parity + age at first birth,‡ breastfeeding,‡ oral contraceptive
NO.34	Carrie L Williams,2018,UK	database	＜50	cohort study	patient reported and clinic reported	ICD	＜7	no	no	no	no	no	no	0.98	0.86	1.12	——	单臂队列研究
NO.37	Liisu Saavalainen,2018,Finland	database	＜50	cohort study	surgery	ICD	＜7	no	no	no	no	no	no	0.99	0.94	1.03	——	单臂队列研究
NO.39	Frida E. Lundberg,2019,Sweden	database	＜50	cohort study	ICD	ICD	＜7	yes	no	no	yes	no	no	1.02	0.96	1.07	BC: Adjusted for age, calendar time, education level, country of birth, parity and age at first birth, salpingectomy, hysterectomy and bilateral oophorectomy
NO.41	Jaime L. Matta.2013,American	questionnaire	≥50	case control study	self-report	histopathological report	≥7	yes	yes	no	no	yes	yes	0.5	0.3	0.9	Adjusted by age, BMI, family history of breast cancer, menopause, alcohol use, smoking, multivitamin use, marital status, and saturated fat consumption.
NO.42	Chih-Ching Yeh,2018.China	database	＜50	cohort study	ICD	ICD	＜7	yes	no	no	no	no	no	0.99	0.8	1.23	Adjusted for the birth year and geographic region,occupation,urbanization,monthly income,comorbidity(chronic obstructive pulmonary disease,hypertension,hyperlipidemia,coronary artery disease,chronic renal disease,pelvic inflammatory disease)
NO.9	Shu-Chun Chuang，2015，China	database	≥50	case control study	ICD	ICD	＜7	no	no	no	no	no	no	1.44	1.15	1.8	adjusted for occupation, screen tests (never, once, and twice or above), and average ambulatory visit per year

## Sheet: 内异症与乳腺癌 核对版
Number	author,year,country	the way of information collection	average age（<50,≥50）	studytype	endometriosis assessment	diagnosis of BC	NOS score	Adjustment for age	Adjustment for BMI	Adjustment for oral contraceptive use	Adjustment for pregnancies	Adjustment for smoking	Adjustment for family history of breast cancer	RR(OR,RR,HR,SIR)	LCI	UCI	Adjusted factors	备注
NO.10	Kyung Jin Eoh,2021,Korean	database	＜50	cohort study	ICD code	ICD code	≥7	yes	no	no	no	no	no	1.44	1.31	1.58	Adjusted for age, insurance type, and comorbidities (diabetes, hypertension, hyperlipidemia, chronic obstructive pulmonary disease, chronic kidney disease, liver cirrhosis, and heart）
NO.15	Hsing-Chi Hsu,2019,China	database	＜50	cohort study	ICD code	ICD code	≥7	yes	no	no	no	no	no	0.62	0.22	1.78	The adjusted HR (aHR) was estimated using multivariable regression analysis by including study cohort, age, and comorbidities with significant crude HR (cHR)	nurrtse cohort
NO.39	Frida E. Lundberg,2019,Sweden	database	＜50	cohort study	ICD code	ICD code	＜7	yes	no	no	yes	no	no	1.02	0.96	1.07	BC: Adjusted for age, calendar time, education level, country of birth, parity and age at first birth, salpingectomy, hysterectomy and bilateral oophorectomy
NO.31	Eric S. Surrey,2018,American	database	＜50	cohort study	ICD code	ICD code	≥7	yes	no	no	no	no	no	1.4	1.1	1.7	age,state, and insurance type. Models also controlled for 15 Charlson–Deyo comorbidities measured during year before index date:rheumatologic disease; diabetes (mild to moderate); diabetes with chronic complications; myocardial infarction;congestive h eart failure;peripheral vascular disease; cerebrovascular disease; dementia; chronic pulmonary disease; peptic ulcer disease; mild liver disease;he…
NO.34	Carrie L Williams,2018,UK	database	＜50	cohort study	other	ICD code	＜7	no	no	no	no	no	no	0.98	0.86	1.12	——	单臂队列研究
NO.37	Liisu Saavalainen,2018,Finland	database	＜50	cohort study	surgery	ICD code	＜7	no	no	no	no	no	no	0.99	0.94	1.03	——	单臂队列研究
NO.42	Chih-Ching Yeh,2018.China	database	＜50	cohort study	ICD code	ICD code	＜7	yes	no	no	no	no	no	0.99	0.8	1.23	Adjusted for the birth year and geographic region,occupation,urbanization,monthly income,comorbidity(chronic obstructive pulmonary disease,hypertension,hyperlipidemia,coronary artery disease,chronic renal disease,pelvic inflammatory disease)
NO.33	Leslie V . Farland,2017,American	questionnaire	＜50	cohort study	surgery	other	≥7	yes	yes	yes	yes	yes	yes	0.96	0.88	1.06	age,canlendar time+family history of breast cancer, age at menarche, body mass index,‡ body mass index at age 18 years,‡ smoking, biopsy confirmed benign breast disease, alcohol intake, recent health seeking behavior, birth weight, parity + age at first birth,‡ breastfeeding,‡ oral contraceptive
NO.28	L Saraswat,2017,UK	database	＜50	cohort study	surgery	ICD code	＜7	yes	no	no	no	no	no	1.28	1.06	1.54	adjust for age, socio-economic status and duration of follow up	General population
NO.24	Julie Brøchner Mogensen,2016，Denmark	database	≥50	cohort study	other	ICD code	＜7	no	no	no	no	no	no	1.05	1	1.11	——
NO.9	Shu-Chun Chuang,2015，China	database	≥50	case control study	ICD code	ICD code	＜7	no	no	no	no	no	no	1.44	1.15	1.8	adjusted for occupation, screen tests (never, once, and twice or above), and average ambulatory visit per year
NO,35	Victor C. Kok,2015,China	database	＜50	cohort study	ICD code	ICD code	≥7	yes	no	yes	no	no	no	1.15	0.61	2.15	Model adjusted for age group, diabetes mellitus, chronic kidney disease, liver cirrhosis, rheumatoid arthritis, and use of medroxyprogesterone acetate, norethindrone acetate, danazol, and GnRH agonist
NO.36	Louise A. Brinton,2014,American	both database and questionnaire	＜50	cohort study	self-report	other	＜7	no	no	no	no	no	no	1.12	0.93	1.35	adjustment for study site, calendar year of first infertility evaluation and gravidity（怀孕率） at first clinic visit,
NO.25	Luisa Morales,2013，Puerto Rican	questionnaire	≥50	case control study	self-report	histopathology reports	＜7	yes	yes	no	no	yes	yes	0.61	0.3	1	Adjusted by age, BMI, family history of breast cancer, menopause, number of children, alcohol use, smoking, vitamin use.
NO.41	Jaime L. Matta.2013,American	questionnaire	≥50	case control study	self-report	histopathology reports	≥7	yes	yes	no	no	yes	yes	0.5	0.3	0.9	Adjusted by age, BMI, family history of breast cancer, menopause, alcohol use, smoking, multivitamin use, marital status, and saturated fat consumption.
NO,38	Hazel B. Nichols,2011,American	The telephone interview	≥50	case control study	self-report	other	≥7	yes	yes	yes	yes	no	yes	0.99	0.8	1.21	adjusted for age, US state, age at menarche, duration of oral contraceptive use, parity, age at first birth, age at menopause, postmenopausal hormone use, body mass index, mammography screening, and family history of breast cancer.
